# Supplementary material for: H2O2-Assisted Fabrication of Stiff and Tough Hydrogel Using Natural Cysteine-Rich Protein
Source: Gels. 2025 Dec 13;11(12):1007. doi: 10.3390/gels11121007 (PMC12732800; doi:10.3390/gels11121007)
Supplement: Supplementary file 1 [file gels-11-01007-s001.zip]

Archive with 1 entries (1 files):
- gels-3999159-supplementary.pdf
